# Supplementary material for: Infant vocal category exploration as a foundation for speech development
Source: PLoS One. 2024 May 29;19(5):e0299140. doi: 10.1371/journal.pone.0299140 (PMC11135693; doi:10.1371/journal.pone.0299140)
Supplement: S1 File — (ZIP) [file pone.0299140.s001.zip]

Archive with 8 entries (8 files):
- IRB/2143_IRB appletter 2019-present.pdf
- IRB/2143Approval Letter_2018-19.pdf
- IRB/IRB approval #2143 2015-16.pdf
- IRB/IRB approval #2143 2017-18.pdf
- IRB/IRB_Renewal_Approval_letter #2143 2013-14.pdf
- IRB/IRB_Renewal_Approval_letter #2143 2016-17.pdf
- IRB/IRB0000059383.pdf
- IRB/IRB0000097674.pdf
