# Supplementary material for: Infant vocal category exploration as a foundation for speech development
Source: PLoS One. 2024 May 29;19(5):e0299140. doi: 10.1371/journal.pone.0299140 (PMC11135693; doi:10.1371/journal.pone.0299140)
Supplement: S2 File — (ZIP) [file pone.0299140.s002.zip]

Archive with 10 entries (10 files):
- S1-S5_Waveforms/S1 Fig a.wav
- S1-S5_Waveforms/S1 Fig b.wav
- S1-S5_Waveforms/S2 Fig a.wav
- S1-S5_Waveforms/S2 Fig b.wav
- S1-S5_Waveforms/S3 Fig a.wav
- S1-S5_Waveforms/S3 Fig b.wav
- S1-S5_Waveforms/S4 Fig a.wav
- S1-S5_Waveforms/S4 Fig b.wav
- S1-S5_Waveforms/S5 Fig a.wav
- S1-S5_Waveforms/S5 Fig b.wav
